# Supplementary material for: Sleep Disordered Breathing, Obesity and Atrial Fibrillation: A Mendelian Randomisation Study
Source: Genes (Basel). 2022 Jan 2;13(1):104. doi: 10.3390/genes13010104 (PMC8774383; doi:10.3390/genes13010104)
Supplement: Supplementary file 1 [file genes-13-00104-s001.zip]

Archive with 1 entries (1 files):
- genes-1512430-supplementary.pdf
